# Supplementary material for: Outcomes of Diabetic Retinopathy Post-Bariatric Surgery in Patients with Type 2 Diabetes Mellitus
Source: J Clin Med. 2021 Aug 22;10(16):3736. doi: 10.3390/jcm10163736 (PMC8396947; doi:10.3390/jcm10163736)
Supplement: Supplementary file 1 [file jcm-10-03736-s001.zip]

Archive with 1 entries (1 files):
- jcm-1338980-supplementary.pdf
